# Supplementary material for: Melamine Foam-Derived Carbon Scaffold for Dendrite-Free and Stable Zinc Metal Anode
Source: Molecules. 2023 Feb 11;28(4):1742. doi: 10.3390/molecules28041742 (PMC9964734; doi:10.3390/molecules28041742)
Supplement: Supplementary file 1 [file molecules-28-01742-s001.zip]

Archive with 1 entries (1 files):
- molecules-2101150-supplementary.pdf
